# Supplementary material for: A Protocol for the Acquisition of Comprehensive Proteomics Data from Single Cases Using Formalin-Fixed Paraffin Embedded Sections
Source: Methods Protoc. 2022 Jul 10;5(4):57. doi: 10.3390/mps5040057 (PMC9326557; doi:10.3390/mps5040057)
Supplement: Supplementary file 1 [file mps-05-00057-s001.zip › Supplementary Table 1.xlsx]

## Sheet: Sheet1
Centroid [m/z]	± [Da]	Maximum AUC in interval - ROC-Precancerous-Normal	p-Value - Hypothesis t.test	Significance rating - Hypothesis t.test
1220.64	0.125	0.794513	0	<0.001
1407.72	0.125	0.740342	1.174e-32	<0.001
1235.65	0.125	0.710948	7.93449e-31	<0.001
1406.71	0.016	0.687247	1.06051e-24	<0.001
1339.82	0.125	0.677162	3.00888e-26	<0.001
1406.68	0.016	0.672809	4.17317e-26	<0.001
1066.3	0.113	0.667064	1.61264e-23	<0.001
1325.74	0.125	0.664604	4.7397e-36	<0.001
1377.65	0.125	0.662784	6.7472e-30	<0.001
1270.68	0.125	0.66143	4.87066e-25	<0.001
861.052	0.125	0.656795	9.65428e-16	<0.001
879.045	0.125	0.654693	7.82102e-25	<0.001
1326.75	0.125	0.649087	1.02179e-30	<0.001
1628.79	0.125	0.646311	1.65091e-23	<0.001
1060.31	0.123	0.645685	8.57582e-22	<0.001
1066.08	0.113	0.642952	8.34063e-15	<0.001
1590.91	0.125	0.641824	9.54291e-30	<0.001
1269.69	0.013	0.638495	1.9349e-26	<0.001
856.035	0.125	0.634356	0.0344346	<0.05
1629.81	0.01	0.632569	1.32127e-19	<0.001
1269.71	0.013	0.630533	4.95878e-19	<0.001
1383.63	0.041	0.629991	3.88858e-15	<0.001
1334.67	0.125	0.629814	6.07629e-21	<0.001
1629.79	0.01	0.627656	3.93285e-23	<0.001
985.911	0.125	0.623681	1.68276e-08	<0.001
968.912	0.125	0.623329	6.60987e-09	<0.001
1338.82	0.125	0.62168	1.55453e-17	<0.001
880.02	0.01	0.615219	1.26655e-09	<0.001
1012.95	0.125	0.614811	9.93452e-11	<0.001
880.039	0.01	0.614363	2.22163e-10	<0.001
971.936	0.125	0.613297	3.16282e-05	<0.001
855.023	0.006	0.612755	4.39107e-12	<0.001
912.904	0.125	0.612099	1.06787e-19	<0.001
1204.62	0.125	0.61015	1.68e-09	<0.001
959.942	0.125	0.609994	0.000163834	<0.001
967.768	0.071	0.609543	3.47961e-05	<0.001
972.928	0.125	0.608292	1.03227e-06	<0.001
940.762	0.071	0.607814	2.77996e-05	<0.001
855.004	0.009	0.606848	9.75963e-11	<0.001
1011.8	0.074	0.606118	Ambigous Data	<0.001
859.915	0.084	0.605945	0.00172294	<0.01
958.947	0.083	0.604875	2.18891e-05	<0.001
866.061	0.125	0.603145	1.19593e-14	<0.001
874.02	0.022	0.602783	2.21798e-17	<0.001
956.933	0.125	0.601623	4.46215e-05	<0.001
1184.33	0.125	0.60119	6.98359e-16	<0.001
951.931	0.079	0.600931	0.6659	>=0.05
955.78	0.082	0.600742	0.000423481	<0.001
1650.82	0.125	0.599842	5.84321e-15	<0.001
874.984	0.009	0.599607	1.15771e-15	<0.001
875.003	0.006	0.598367	1.68938e-17	<0.001
915.96	0.02	0.597901	Ambigous Data	<0.001
1011.77	0.014	0.597289	1.37925e-06	<0.001
992.849	0.125	0.59659	5.06592e-08	<0.001
946.951	0.125	0.595947	7.72982e-05	<0.001
957.947	0.077	0.59568	0.00940158	<0.01
855.035	0.006	0.594277	2.23022e-11	<0.001
833.7	0.125	0.593375	9.65428e-16	<0.001
955.972	0.014	0.593013	0.0122967	<0.05
955.945	0.014	0.592707	0.000742354	<0.001
1029.84	0.013	0.592693	0.0482252	<0.05
873.01	0.036	0.592059	Ambigous Data	<0.001
916	0.02	0.591574	4.22177e-07	<0.001
895.989	0.007	0.591342	1.97504e-07	<0.001
895.976	0.007	0.591063	1.62291e-07	<0.001
913.906	0.125	0.590616	8.68531e-06	<0.001
1067.78	0.117	0.589502	4.48987e-18	<0.001
837.082	0.125	0.589319	1.279e-08	<0.001
872.982	0.014	0.588574	5.5479e-10	<0.001
915.947	0.007	0.588102	1.92981e-06	<0.001
903.007	0.125	0.588009	6.94902e-07	<0.001
957.792	0.077	0.587982	0.0701004	>=0.05
967.91	0.009	0.587703	6.37208e-08	<0.001
951.774	0.079	0.587399	0.0035808	<0.01
872.963	0.009	0.586703	8.99228e-06	<0.001
914.949	0.013	0.58667	2.34104e-05	<0.001
857.049	0.033	0.586285	Ambigous Data	>=0.05
846.124	0.125	0.585689	0.000186469	<0.001
1071.85	0.068	0.585352	0.00818799	<0.01
967.927	0.007	0.585091	6.14671e-07	<0.001
941.974	0.017	0.584613	4.33654e-06	<0.001
917.975	0.01	0.584157	0.0577324	>=0.05
817.151	0.01	0.584009	3.25095e-06	<0.001
875.016	0.006	0.583768	1.69332e-14	<0.001
958.782	0.083	0.581571	0.0035808	<0.01
865.053	0.006	0.58098	1.46997e-13	<0.001
941.94	0.017	0.579289	5.24914e-08	<0.001
987.949	0.021	0.57925	0.0016619	<0.01
919.904	0.008	0.579218	0.00562227	<0.01
970.934	0.009	0.579146	0.0444281	<0.05
865.066	0.006	0.578399	3.45781e-13	<0.001
987.906	0.021	0.577935	0.000268144	<0.001
915.934	0.007	0.577078	1.28239e-05	<0.001
860.109	0.012	0.576628	0.132443	>=0.05
1572.69	0.125	0.576331	8.01933e-05	<0.001
857.036	0.006	0.575984	0.523554	>=0.05
952.923	0.01	0.575685	0.309126	>=0.05
817.131	0.01	0.575623	3.60322e-07	<0.001
890.947	0.019	0.575345	Ambigous Data	<0.05
914.923	0.013	0.575285	0.000125124	<0.001
944.979	0.012	0.574517	0.143687	>=0.05
816.136	0.125	0.57336	1.12649e-05	<0.001
860.084	0.012	0.573284	0.147806	>=0.05
940.904	0.008	0.572899	2.18701e-11	<0.001
931.994	0.013	0.571512	0.495692	>=0.05
853.026	0.125	0.571477	1.92981e-06	<0.001
1047.81	0.125	0.571196	0.00164543	<0.01
1198.53	0.039	0.571193	0.0969422	>=0.05
967.941	0.007	0.570989	2.12382e-05	<0.001
945.955	0.015	0.570404	0.000663083	<0.001
911.402	0.007	0.570382	4.06456e-15	<0.001
844.935	0.092	0.570142	0.17019	>=0.05
940.475	0.125	0.570099	0.000968095	<0.001
932.994	0.01	0.569956	0.96919	>=0.05
841.107	0.006	0.569379	1.772e-06	<0.001
1011.94	0.074	0.568894	4.74312e-10	<0.001
857.114	0.058	0.568858	0.0345222	<0.05
1027.84	0.011	0.568799	0.00815435	<0.01
952.943	0.01	0.568792	0.414668	>=0.05
977.835	0.012	0.568285	0.00015676	<0.001
945.985	0.015	0.567608	0.00596621	<0.01
1201.69	0.125	0.567581	1.78319e-09	<0.001
892.993	0.019	0.566841	2.67973e-15	<0.001
841.095	0.006	0.566767	2.3157e-06	<0.001
858.013	0.011	0.566296	0.429482	>=0.05
919.921	0.007	0.566227	0.0131189	<0.05
932.974	0.01	0.566161	0.800924	>=0.05
1494.7	0.017	0.565682	1.15812e-08	<0.001
1067.55	0.117	0.565503	1.00567e-09	<0.001
874.065	0.013	0.565117	6.19817e-11	<0.001
873.083	0.008	0.564968	0.0027194	<0.01
970.951	0.009	0.564681	0.0668174	>=0.05
890.985	0.019	0.564624	2.14916e-05	<0.001
919.934	0.007	0.564381	0.0367183	<0.05
902.002	0.016	0.563971	3.32871e-06	<0.001
1027.86	0.011	0.563621	0.031498	<0.05
917.955	0.01	0.563101	0.104114	>=0.05
915.92	0.007	0.562853	0.000501689	<0.001
977.811	0.012	0.561965	0.000251839	<0.001
858.911	0.081	0.561937	0.62366	>=0.05
870.962	0.032	0.561516	0.257354	>=0.05
844.236	0.006	0.560926	0.0287144	<0.05
844.26	0.083	0.560926	Ambigous Data	<0.05
1495.7	0.026	0.56092	4.82974e-07	<0.001
911.389	0.007	0.560725	2.55558e-15	<0.001
859.073	0.012	0.560567	0.931749	>=0.05
855.637	0.125	0.560432	1.63928e-15	<0.001
986.933	0.011	0.560068	0.179539	>=0.05
890.93	0.008	0.560011	0.152561	>=0.05
1203.69	0.035	0.559523	0.000784919	<0.001
859.098	0.012	0.558596	0.953258	>=0.05
931.967	0.013	0.558223	0.466786	>=0.05
873.099	0.008	0.557822	0.00186743	<0.01
976.797	0.01	0.557591	0.000971923	<0.001
944.956	0.012	0.557267	0.0309822	<0.05
898.942	0.007	0.556447	2.78508e-08	<0.001
1046.82	0.013	0.556437	0.0178042	<0.05
844.248	0.006	0.556416	0.0725303	>=0.05
1200.77	0.039	0.55588	5.46857e-10	<0.001
874.09	0.013	0.555843	7.4151e-08	<0.001
940.921	0.008	0.555782	3.09472e-10	<0.001
871.025	0.027	0.555683	0.652186	>=0.05
976.818	0.01	0.55561	0.000440573	<0.001
871.221	0.009	0.555608	0.064742	>=0.05
871.24	0.062	0.555608	Ambigous Data	>=0.05
1045.82	0.068	0.554987	0.0201594	<0.05
871.919	0.079	0.553359	0.203155	>=0.05
872.077	0.013	0.552874	0.0130074	<0.05
857.976	0.019	0.552776	0.523554	>=0.05
871.079	0.013	0.552679	0.0165195	<0.05
871.104	0.03	0.552679	Ambigous Data	<0.05
986.954	0.011	0.552515	0.460194	>=0.05
843.154	0.017	0.552464	0.00595922	<0.01
1430.72	0.019	0.552067	9.59494e-06	<0.001
857.229	0.059	0.551803	0.264302	>=0.05
1029.81	0.013	0.551738	0.105756	>=0.05
944.796	0.08	0.551712	0.769211	>=0.05
1055.77	0.019	0.550641	0.0477171	<0.05
844.126	0.031	0.550499	0.00689596	<0.01
872.102	0.013	0.550463	0.00822625	<0.01
1198.87	0.043	0.550259	0.0459025	<0.05
1105.77	0.01	0.550123	0.00716529	<0.01
843.123	0.015	0.549543	0.0044046	<0.01
893.503	0.01	0.548663	2.11493e-10	<0.001
844.187	0.006	0.548626	0.480997	>=0.05
844.199	0.018	0.548626	Ambigous Data	>=0.05
858.035	0.02	0.548356	0.153236	>=0.05
1156.74	0.05	0.547906	0.000146837	<0.001
843.188	0.032	0.547849	0.140893	>=0.05
1752.05	0.125	0.547379	7.25924e-08	<0.001
1198.7	0.041	0.54716	2.17417e-10	<0.001
943.964	0.032	0.546945	0.509291	>=0.05
1203.62	0.035	0.546672	0.00194225	<0.01
1496.76	0.125	0.546534	0.000106488	<0.001
1105.75	0.01	0.546447	0.000923485	<0.001
871.164	0.028	0.546004	0.835599	>=0.05
858.076	0.012	0.545583	0.769583	>=0.05
858.101	0.012	0.545305	0.955689	>=0.05
892.508	0.008	0.544834	1.13476e-06	<0.001
1410.69	0.021	0.544771	3.17551e-05	<0.001
1046.79	0.013	0.544493	0.0908124	>=0.05
870.305	0.035	0.544274	0.354638	>=0.05
930.981	0.125	0.544126	0.00844256	<0.01
858.126	0.019	0.543886	0.883019	>=0.05
893.031	0.019	0.543662	2.90218e-15	<0.001
861.645	0.125	0.543629	6.57554e-14	<0.001
929.979	0.01	0.543101	0.000173445	<0.001
1198.78	0.043	0.543027	4.82974e-07	<0.001
1199.7	0.039	0.542418	1.2272e-09	<0.001
1430.69	0.019	0.542191	0.000886296	<0.001
1155.64	0.125	0.542114	0.00379553	<0.01
1494.73	0.017	0.541745	2.5321e-06	<0.001
893.523	0.01	0.541694	1.98235e-11	<0.001
858.163	0.019	0.541504	0.07139	>=0.05
1212.65	0.025	0.541228	0.000654613	<0.001
929.999	0.01	0.54117	0.000122769	<0.001
1571.69	0.045	0.539923	0.075729	>=0.05
1060.06	0.123	0.538975	6.23777e-09	<0.001
1566.78	0.05	0.537892	0.000263062	<0.001
869.037	0.008	0.537865	0.00294769	<0.01
1028.81	0.013	0.536678	0.62366	>=0.05
869.022	0.008	0.536562	0.000184859	<0.001
1028.84	0.013	0.5365	0.788287	>=0.05
842.159	0.029	0.536419	0.41676	>=0.05
1200.69	0.039	0.536277	1.87667e-08	<0.001
875.574	0.125	0.53627	2.05168e-12	<0.001
1410.65	0.021	0.536213	2.36661e-05	<0.001
1070.61	0.125	0.535149	5.05082e-05	<0.001
902.035	0.016	0.535083	0.000406058	<0.001
1495.76	0.026	0.533418	0.0103354	<0.05
1011.63	0.031	0.532166	1.21772e-07	<0.001
828.148	0.006	0.531981	0.00442121	<0.01
1199.78	0.039	0.531863	3.80581e-06	<0.001
898.955	0.007	0.531626	1.77976e-06	<0.001
1570.69	0.047	0.531286	0.203155	>=0.05
916.962	0.125	0.530538	0.900078	>=0.05
828.136	0.006	0.529665	0.00379553	<0.01
1567.78	0.125	0.529636	0.00189504	<0.01
943.798	0.041	0.528586	0.208285	>=0.05
845.12	0.092	0.527663	0.00431083	<0.01
943.9	0.032	0.526194	Ambigous Data	>=0.05
1011.47	0.038	0.525803	0.0532814	>=0.05
1429.72	0.021	0.524286	0.00822339	<0.01
893.471	0.016	0.522812	0.0060495	<0.01
843.252	0.015	0.52207	0.00157003	<0.01
1095.76	0.098	0.521112	0.00156974	<0.01
843.283	0.012	0.52061	0.0138259	<0.05
1055.73	0.019	0.520248	0.127308	>=0.05
871.363	0.033	0.519742	0.0453275	<0.05
892.492	0.008	0.519092	0.000521267	<0.001
1298.69	0.125	0.518897	0.186896	>=0.05
844.003	0.026	0.518803	Ambigous Data	>=0.05
1108.78	0.008	0.518332	0.127881	>=0.05
1429.68	0.021	0.518229	0.099246	>=0.05
1011.56	0.036	0.517748	Ambigous Data	<0.01
1056.77	0.125	0.517015	0.127881	>=0.05
1169.64	0.125	0.517004	0.0447406	<0.05
1111.77	0.08	0.514001	0.20091	>=0.05
844.055	0.035	0.513453	0.407304	>=0.05
1408.69	0.023	0.513025	0.00661502	<0.01
843.307	0.012	0.513016	0.315692	>=0.05
843.935	0.028	0.510424	0.57207	>=0.05
943.88	0.01	0.508997	0.39787	>=0.05
1013.94	0.125	0.50841	6.14671e-07	<0.001
1108.77	0.008	0.508109	0.165055	>=0.05
1409.68	0.018	0.506748	0.000986668	<0.001
1011.72	0.025	0.505983	Ambigous Data	<0.05
843.332	0.014	0.505834	0.231023	>=0.05
1275.71	0.125	0.50549	0.165992	>=0.05
870.375	0.032	0.504976	0.62366	>=0.05
870.927	0.017	0.504669	0.893116	>=0.05
1428.68	0.021	0.504229	0.322638	>=0.05
843.991	0.006	0.503545	0.933484	>=0.05
1428.73	0.021	0.503434	0.148795	>=0.05
842.037	0.061	0.502975	0.465634	>=0.05
1012.63	0.125	0.50171	1.5032e-06	<0.001
1198.61	0.045	0.499963	0.000204948	<0.001
1408.64	0.023	0.499244	0.00887804	<0.01
892.476	0.008	0.499141	0.0347755	<0.05
1274.7	0.125	0.498988	0.266118	>=0.05
857.914	0.031	0.498896	0.514544	>=0.05
1212.6	0.025	0.497897	0.192703	>=0.05
985.542	0.125	0.495477	0.166459	>=0.05
1409.64	0.018	0.495119	0.00825214	<0.01
1011.69	0.013	0.494935	0.0361011	<0.05
842.288	0.06	0.489198	Ambigous Data	<0.01
1367.77	0.125	0.488888	0.568864	>=0.05
842.217	0.009	0.48733	0.159749	>=0.05
842.979	0.011	0.486932	0.508429	>=0.05
843.001	0.029	0.486932	Ambigous Data	>=0.05
1106.76	0.125	0.485776	0.179841	>=0.05
1297.68	0.125	0.485733	0.253652	>=0.05
843.059	0.032	0.48557	0.482421	>=0.05
1296.69	0.125	0.48372	0.222891	>=0.05
1095.57	0.098	0.480627	0.24619	>=0.05
1013.63	0.125	0.48016	9.94319e-05	<0.001
967.525	0.121	0.479827	0.0431138	<0.05
856.651	0.006	0.478835	0.0221325	<0.05
1199.62	0.043	0.478788	0.00218081	<0.01
1226.59	0.023	0.478498	0.487703	>=0.05
873.577	0.006	0.47825	2.68141e-12	<0.001
978.44	0.125	0.477703	0.527708	>=0.05
1143.48	0.032	0.477029	0.131024	>=0.05
842.967	0.006	0.476209	0.231925	>=0.05
891.527	0.068	0.475771	3.53853e-07	<0.001
1011.54	0.009	0.475549	0.439036	>=0.05
1032.54	0.125	0.475125	0.180903	>=0.05
1209.73	0.008	0.473583	0.143275	>=0.05
873.52	0.029	0.472842	Ambigous Data	<0.001
873.59	0.006	0.471623	3.3175e-13	<0.001
1226.63	0.023	0.471157	0.837844	>=0.05
865.446	0.014	0.469864	0.858302	>=0.05
864.457	0.125	0.469745	0.154861	>=0.05
1211.65	0.031	0.469168	0.593029	>=0.05
2147.2	0.125	0.467652	0.11965	>=0.05
1138.7	0.069	0.46749	0.203823	>=0.05
865.474	0.014	0.465573	0.275983	>=0.05
842.955	0.006	0.464922	0.127367	>=0.05
842.934	0.011	0.464834	0.144207	>=0.05
1804.89	0.125	0.46393	0.0309822	<0.05
1209.72	0.008	0.459626	0.0815202	>=0.05
1156.64	0.05	0.459243	0.00181379	<0.01
836.401	0.009	0.458611	0.407333	>=0.05
874.413	0.006	0.458257	0.0889315	>=0.05
843.359	0.023	0.456924	0.000268144	<0.001
843.405	0.049	0.456924	Ambigous Data	<0.001
1366.76	0.014	0.455822	0.0509675	>=0.05
842.236	0.008	0.453498	0.00194225	<0.01
842.251	0.018	0.453498	Ambigous Data	<0.01
836.419	0.006	0.453416	0.0990894	>=0.05
1347.72	0.125	0.452286	2.91129e-07	<0.001
1570.58	0.055	0.451568	2.32134e-06	<0.001
1168.63	0.054	0.450954	0.0521069	>=0.05
946.482	0.017	0.449895	0.000109542	<0.001
1803.89	0.125	0.449032	0.00755369	<0.01
1571.58	0.057	0.448828	2.08297e-06	<0.001
879.466	0.125	0.448351	0.0033057	<0.01
836.432	0.006	0.448222	0.0476025	<0.05
968.517	0.007	0.447842	0.000337422	<0.001
1225.58	0.025	0.445555	0.203726	>=0.05
968.531	0.007	0.445201	9.94319e-05	<0.001
1187.64	0.125	0.444437	0.036826	<0.05
972.538	0.019	0.444333	1.35176e-06	<0.001
886.43	0.125	0.44334	0.000278237	<0.001
1335.67	0.027	0.442836	9.19069e-07	<0.001
856.638	0.006	0.441191	0.652186	>=0.05
874.426	0.006	0.440661	0.0064864	<0.01
977.436	0.125	0.439864	0.00538784	<0.01
1168.74	0.054	0.438449	0.728085	>=0.05
946.516	0.017	0.43756	1.47395e-06	<0.001
1443.68	0.014	0.43711	0.00843973	<0.01
1443.7	0.014	0.436	0.00319426	<0.01
1167.63	0.052	0.435327	0.00189204	<0.01
1211.59	0.031	0.434875	0.00562227	<0.01
941.503	0.015	0.434126	7.63546e-07	<0.001
1105.58	0.087	0.433322	0.191042	>=0.05
1225.63	0.025	0.432581	0.418779	>=0.05
816.418	0.016	0.432449	2.25579e-06	<0.001
1209.48	0.029	0.432144	0.0299209	<0.05
976.43	0.125	0.431961	0.000301822	<0.001
816.385	0.016	0.43186	5.38991e-06	<0.001
1211.54	0.023	0.431426	0.00142256	<0.01
971.511	0.017	0.430464	7.42833e-09	<0.001
945.52	0.125	0.429497	3.37749e-07	<0.001
895.438	0.125	0.42819	4.6717e-06	<0.001
840.435	0.008	0.427621	2.04238e-05	<0.001
873.495	0.013	0.427587	2.46147e-05	<0.001
1442.67	0.019	0.427246	0.000362347	<0.001
992.491	0.012	0.427118	5.72461e-07	<0.001
852.407	0.006	0.426385	0.000478464	<0.001
993.487	0.012	0.426197	3.81043e-07	<0.001
901.481	0.125	0.425709	3.03727e-08	<0.001
873.457	0.006	0.425446	1.28462e-06	<0.001
971.546	0.017	0.425284	3.3093e-10	<0.001
1030.55	0.125	0.425265	2.3979e-07	<0.001
944.443	0.037	0.424961	Ambigous Data	<0.001
900.484	0.125	0.424768	1.83107e-06	<0.001
873.469	0.013	0.424666	0.000223528	<0.001
840.42	0.008	0.423704	1.69922e-05	<0.001
873.412	0.022	0.422665	8.63807e-06	<0.001
1571.78	0.045	0.421429	9.44152e-08	<0.001
867.473	0.125	0.420209	6.68669e-07	<0.001
852.394	0.006	0.42019	0.000452002	<0.001
993.512	0.012	0.420094	8.49541e-08	<0.001
1366.73	0.014	0.417401	4.46215e-05	<0.001
856.411	0.008	0.416798	4.00015e-07	<0.001
842.894	0.02	0.416148	0.0360874	<0.05
871.429	0.009	0.415737	1.15425e-07	<0.001
972.576	0.019	0.415602	3.81009e-09	<0.001
1056.51	0.125	0.414869	6.94857e-07	<0.001
1210.47	0.052	0.41448	5.99314e-05	<0.001
1167.74	0.052	0.414143	0.65667	>=0.05
1442.71	0.019	0.413307	1.9449e-05	<0.001
1171.73	0.014	0.412734	0.00107877	<0.01
944.429	0.007	0.412505	0.000488211	<0.001
941.534	0.015	0.409863	1.97683e-10	<0.001
1143.85	0.024	0.408516	4.12965e-09	<0.001
1850.94	0.125	0.406613	1.20812e-10	<0.001
992.516	0.012	0.406594	1.32856e-10	<0.001
959.536	0.125	0.405793	5.88122e-12	<0.001
1268.68	0.009	0.405553	0.00194446	<0.01
1210.64	0.031	0.405297	0.00143432	<0.01
1268.69	0.009	0.405073	0.000698457	<0.001
902.465	0.01	0.404954	1.23952e-10	<0.001
868.439	0.125	0.404219	2.18861e-06	<0.001
958.531	0.015	0.403304	1.11663e-12	<0.001
898.429	0.01	0.403182	1.15425e-07	<0.001
902.485	0.01	0.402581	5.355e-12	<0.001
929.48	0.022	0.401759	9.29972e-12	<0.001
815.394	0.125	0.401702	1.57422e-12	<0.001
1849.94	0.125	0.401197	7.62002e-13	<0.001
1570.78	0.047	0.400855	4.98351e-10	<0.001
857.347	0.006	0.399606	0.00852711	<0.01
857.36	0.025	0.399606	Ambigous Data	<0.001
1143.81	0.024	0.399492	3.99024e-05	<0.001
1055.5	0.117	0.398842	5.63024e-10	<0.001
898.448	0.01	0.39728	5.72487e-10	<0.001
870.438	0.021	0.396332	1.85202e-11	<0.001
1157.76	0.058	0.394851	5.11769e-10	<0.001
920.422	0.125	0.393714	2.59529e-13	<0.001
955.492	0.021	0.393517	1.0134e-15	<0.001
955.533	0.123	0.393517	Ambigous Data	<0.001
929.523	0.022	0.393493	2.19824e-14	<0.001
958.5	0.015	0.393483	3.39987e-15	<0.001
856.427	0.006	0.39301	5.23828e-12	<0.001
1209.64	0.039	0.391547	4.6122e-05	<0.001
1210.58	0.031	0.391141	2.30418e-07	<0.001
1209.54	0.019	0.389102	1.28618e-08	<0.001
1654.95	0.036	0.388447	1.71589e-10	<0.001
871.448	0.011	0.388372	2.76235e-14	<0.001
915.448	0.125	0.387474	1.64642e-13	<0.001
1045.46	0.033	0.387386	2.20035e-15	<0.001
1655.02	0.036	0.387353	2.94737e-08	<0.001
1346.72	0.125	0.38693	1.22602e-21	<0.001
856.607	0.016	0.386027	9.7709e-10	<0.001
1223.59	0.027	0.38541	2.90101e-08	<0.001
856.439	0.009	0.385357	1.31355e-15	<0.001
1566.88	0.05	0.385082	1.09519e-11	<0.001
1209.57	0.033	0.384895	3.23724e-07	<0.001
827.465	0.125	0.381441	1.34872e-17	<0.001
1158.76	0.058	0.381046	1.2307e-08	<0.001
1108.6	0.083	0.380407	1.42927e-15	<0.001
1173.69	0.125	0.378919	7.25501e-14	<0.001
1223.65	0.027	0.378871	1.28239e-05	<0.001
843.776	0.08	0.378613	Ambigous Data	<0.001
914.428	0.125	0.376249	6.48721e-17	<0.001
1565.89	0.125	0.376064	2.44622e-14	<0.001
872.371	0.014	0.375845	7.63868e-12	<0.001
872.4	0.054	0.375845	Ambigous Data	<0.001
943.723	0.037	0.375709	0.000562587	<0.001
919.383	0.018	0.374764	1.4157e-19	<0.001
913.412	0.125	0.374533	1.96255e-19	<0.001
1111.61	0.08	0.374099	Ambigous Data	<0.001
1337.75	0.016	0.373973	1.87041e-17	<0.001
930.508	0.125	0.373715	2.60555e-17	<0.001
1384.74	0.125	0.37296	2.17717e-15	<0.001
1111.59	0.01	0.372157	3.46454e-12	<0.001
1267.68	0.125	0.371859	0.0060495	<0.01
944.579	0.109	0.37106	Ambigous Data	<0.001
986.531	0.021	0.37075	2.87131e-22	<0.001
919.42	0.018	0.370071	1.28964e-21	<0.001
870.479	0.016	0.369645	2.18784e-22	<0.001
843.755	0.011	0.36896	7.30753e-12	<0.001
970.559	0.125	0.368859	8.1175e-23	<0.001
944.518	0.017	0.368293	6.7747e-20	<0.001
1143.77	0.02	0.367295	2.96731e-05	<0.001
856.458	0.017	0.36693	5.63292e-23	<0.001
1144.77	0.02	0.365837	2.47389e-05	<0.001
871.47	0.021	0.364982	2.26725e-23	<0.001
872.507	0.054	0.364813	7.82102e-25	<0.001
1014.55	0.009	0.364535	1.10373e-21	<0.001
870.51	0.016	0.363673	1.90121e-23	<0.001
856.492	0.025	0.362919	3.05483e-24	<0.001
957.503	0.015	0.358369	1.07521e-25	<0.001
845.439	0.008	0.358292	6.63097e-20	<0.001
845.454	0.014	0.357774	3.86058e-22	<0.001
871.511	0.027	0.357294	1.14877e-24	<0.001
1104.59	0.125	0.356935	5.61914e-22	<0.001
845.482	0.014	0.356798	2.93333e-23	<0.001
844.426	0.025	0.356191	1.36049e-21	<0.001
870.542	0.017	0.356032	2.97362e-27	<0.001
844.475	0.025	0.355057	1.743e-24	<0.001
842.661	0.02	0.353997	3.70402e-06	<0.001
1165.62	0.125	0.353722	9.25503e-15	<0.001
842.731	0.008	0.351979	1.00843e-21	<0.001
1613.98	0.015	0.351885	9.10125e-22	<0.001
919.456	0.018	0.351677	8.02232e-28	<0.001
1138.56	0.069	0.350702	1.18018e-17	<0.001
842.407	0.063	0.350498	4.95953e-30	<0.001
891.392	0.068	0.350275	1.47857e-22	<0.001
856.542	0.011	0.349357	4.42299e-25	<0.001
856.563	0.022	0.349357	Ambigous Data	<0.001
943.435	0.01	0.349188	1.00343e-18	<0.001
842.701	0.015	0.349101	9.76886e-14	<0.001
1047.54	0.125	0.3489	5.63292e-23	<0.001
870.577	0.03	0.348613	5.61934e-29	<0.001
870.687	0.12	0.348613	Ambigous Data	<0.001
871.565	0.009	0.348605	3.22989e-28	<0.001
842.759	0.009	0.348374	3.18119e-17	<0.001
1028.64	0.086	0.347351	3.45733e-30	<0.001
842.747	0.006	0.347175	2.37831e-20	<0.001
843.503	0.048	0.346991	1.18854e-27	<0.001
842.777	0.015	0.346721	2.62969e-11	<0.001
842.808	0.043	0.346721	Ambigous Data	<0.001
842.532	0.037	0.346608	5.37478e-29	<0.001
1029.54	0.125	0.344873	5.34756e-10	<0.001
1613.95	0.015	0.344318	1.3876e-26	<0.001
1072.6	0.125	0.343953	5.48437e-27	<0.001
1014.57	0.009	0.343573	8.53799e-28	<0.001
870.674	0.006	0.343188	5.51232e-07	<0.001
890.341	0.019	0.342117	4.02176e-34	<0.001
944.552	0.014	0.340978	2.21415e-32	<0.001
957.534	0.015	0.340083	8.0832e-32	<0.001
801.403	0.012	0.339363	9.05886e-31	<0.001
1045.52	0.015	0.338837	1.05174e-34	<0.001
1045.55	0.033	0.338837	Ambigous Data	<0.001
1337.72	0.016	0.33783	2.95611e-30	<0.001
871.584	0.006	0.337649	1.2443e-31	<0.001
871.597	0.016	0.337649	Ambigous Data	<0.001
943.455	0.015	0.334646	4.52325e-36	<0.001
1071.62	0.047	0.333472	2.72555e-33	<0.001
987.554	0.125	0.333106	3.74507e-25	<0.001
857.41	0.019	0.332961	3.62779e-37	<0.001
801.438	0.006	0.331718	2.04121e-36	<0.001
1027.56	0.125	0.330925	3.01542e-35	<0.001
871.628	0.016	0.330878	9.598e-23	<0.001
801.426	0.006	0.329635	5.16683e-36	<0.001
1046.55	0.122	0.329485	2.95671e-36	<0.001
890.379	0.019	0.328481	1.84003e-35	<0.001
1612.95	0.125	0.328348	6.72417e-30	<0.001
843.598	0.078	0.326789	1.28455e-26	<0.001
1028.53	0.053	0.326762	1.8264e-40	<0.001
1171.63	0.036	0.32595	2.59792e-31	<0.001
1186.64	0.047	0.322831	1.01734e-33	<0.001
952.499	0.014	0.322787	1.33822e-40	<0.001
857.618	0.012	0.32206	3.68559e-12	<0.001
1374.7	0.125	0.320883	2.22407e-33	<0.001
870.637	0.019	0.320832	3.18119e-17	<0.001
1171.7	0.014	0.320775	6.00348e-20	<0.001
842.606	0.028	0.32044	1.28097e-20	<0.001
1045.62	0.03	0.319068	3.44549e-43	<0.001
1045.68	0.068	0.319068	Ambigous Data	<0.001
952.526	0.014	0.316148	0	<0.001
986.574	0.021	0.310407	0	<0.001
916.429	0.02	0.308319	0	<0.001
1158.64	0.058	0.307444	2.20221e-37	<0.001
1071.71	0.068	0.304992	4.39692e-41	<0.001
1383.71	0.009	0.302475	0	<0.001
951.5	0.125	0.301899	0	<0.001
857.553	0.02	0.300232	0	<0.001
857.447	0.017	0.299199	0	<0.001
1185.64	0.047	0.299122	3.75915e-43	<0.001
857.528	0.012	0.295498	0	<0.001
1383.73	0.009	0.294738	0	<0.001
1186.74	0.047	0.294597	1.78902e-26	<0.001
917.472	0.125	0.294476	0	<0.001
1304.62	0.125	0.29422	1.68045e-19	<0.001
1336.74	0.125	0.294141	0	<0.001
859.472	0.125	0.293702	2.40058e-42	<0.001
857.593	0.012	0.289913	2.21415e-32	<0.001
858.518	0.019	0.288894	0	<0.001
1145.76	0.066	0.286355	1.38546e-16	<0.001
1185.73	0.047	0.283804	2.99576e-29	<0.001
1143.54	0.02	0.28154	2.09631e-42	<0.001
916.469	0.02	0.28109	0	<0.001
858.481	0.019	0.280375	0	<0.001
943.486	0.019	0.279928	0	<0.001
857.481	0.023	0.277575	0	<0.001
1157.65	0.058	0.27062	0	<0.001
932.514	0.125	0.269488	0	<0.001
1303.61	0.125	0.265655	5.52786e-28	<0.001
943.591	0.066	0.258216	0	<0.001
1144.73	0.02	0.254713	1.67683e-23	<0.001
943.523	0.034	0.254352	0	<0.001
931.514	0.125	0.247288	0	<0.001
1144.56	0.036	0.243705	0	<0.001
1143.58	0.022	0.229435	0	<0.001
1144.63	0.024	0.225064	0	<0.001
1145.63	0.066	0.222978	0	<0.001
1143.63	0.018	0.222551	0	<0.001
1143.66	0.01	0.207713	0	<0.001
1335.73	0.027	0.206969	0	<0.001
1143.72	0.024	0.205496	0	<0.001
1144.68	0.024	0.173633	0	<0.001
1143.68	0.018	0.171386	0	<0.001
1258.62	0.125	0.167082	0	<0.001
1415.71	0.125	0.164368	0	<0.001
1414.71	0.016	0.151033	0	<0.001
1414.68	0.016	0.136562	0	<0.001
1542.88	0.125	0.134385	0	<0.001
1541.9	0.125	0.132908	0	<0.001
1343.76	0.125	0.120198	0	<0.001
1342.76	0.125	0.103549	0	<0.001
